# Supplementary material for: Nanosized T1 MRI Contrast Agent Based on a Polyamidoamine as Multidentate Gd Ligand
Source: Molecules. 2021 Dec 28;27(1):174. doi: 10.3390/molecules27010174 (PMC8746954; doi:10.3390/molecules27010174)
Supplement: Supplementary file 1 [file molecules-27-00174-s001.zip]

Archive with 1 entries (1 files):
- molecules-1447064(1)-done.pdf
